# Supplementary material for: Nurse evaluation of stress levels during CPR training with heart rate variability using smartwatches according to their personality: A prospective, observational study
Source: PLoS One. 2022 Jun 8;17(6):e0268928. doi: 10.1371/journal.pone.0268928 (PMC9176775; doi:10.1371/journal.pone.0268928)
Supplement: S1 Data — (XLSX) [file pone.0268928.s003.xlsx]

## Sheet: data_report
No	KALS	Age	Sex	Pre_BLS	Pre_BLS_t	Pre_ALS	Pre_ALS_type	Pre_ALS_t	Hx_arrest	YN_arrest	Hx_resc	Hx_resc_airway	Hx_resc_chest	Hx_resc_def	Hx_resc_drug	Extraversion	Agreeableness	Consciencetounsness	neuroticism	Openness	max	max_c	Attitude_01	Attitude_02	Attitude_03	Attitude_04	Attitude_05	Attitude_06	Attitude_07	Attitude_08	Attitude_09	Attitude_10	Attitude_11	Attitude_12	Attitude_13	Attitude_SUM	Stress_01	Stress_02	Stress_03	Stress_04	Stress_05	Stress_06	Stress_07	Stress_08	Stress_09	Stress_10	Stress_11	Stress_12	Stress_13
1	1	25	1	1	3	2			1	1	2					22	39	34	20	31	39	2	1	1	1	1	1	1	1	1	5	6	5	6	1	31	1	1	3	2	3	3	3	3	2	2	3	2	2
2	1	25	1	1	2	2			1	1	2					15	27	32	31	21	32	3	2	2	1	1	3	2	4	3	5	6	6	5	5	45	3	4	4	4	5	4	5	5	5	5	5	4	5
3	1	28	2	1	2	2			4	0	2					19	30	25	30	27	30	2	6	6	6	6	6	2	4	4	3	4	3	3	4	57	4	4	5	5	4	4	5	4	5	4	4	4	4
4	1	27	2	1	3	2			1	1	1		2			23	39	35	19	39	39	2	3	2	2	3	2	2	2	3	6	6	6	6	3	46	2	1	2	2	2	3	3	3	3	3	3	4	3
5	1	29	2	1	3	1	3	3	4	0	1		2			26	37	40	22	28	40	3	2	2	1	1	2	1	1	1	6	6	5	6	2	36	3	3	4	4	4	4	5	4	5	5	5	5	5
6	1	25	2	1	2	1	1	3	1	1	2					22	37	36	20	28	37	2	3	3	3	3	3	3	3	3	4	4	4	4	4	44	3	3	3	3	3	4	3	3	3	3	3	3	3
7	1	22	2	1	3	2			4	0	2					14	35	31	14	29	35	2	2	1	1	1	1	1	1	1	6	1	5	4	2	27	2	1	2	2	2	2	2	2	4	2	3	2	1
8	1	22	2	1	3	2			4	0	2					18	31	30	30	24	31	2	4	4	5	4	5	5	5	5	5	3	3	3	3	54	2	2	2	2	2	2	1	3	1	2	2	1	2
9	1	23	2	1	3	2			1	1	2					19	39	35	22	30	39	2	6	2	2	3	6	2	2	2	2	5	3	3	6	44	1	2	4	4	4	4	4	2	5	5	3	2	5
10	1	22	2	1	3	2			4	0	2					27	45	35	21	42	45	2	4	4	4	4	4	4	4	4	6	1	4	6	2	51	3	4	5	5	3	3	4	4	3	4	5	5	5
11	1	28	2	1	2	1	3	4	4	0	2					24	33	30	24	33	33	2	4	4	4	4	4	4	4	4	4	4	4	4	4	52	3	3	3	3	3	3	3	3	3	3	3	3	3
12	1	22	2	1	2	2			4	0	2					21	39	37	14	18	39	2	4	4	4	4	4	4	4	4	4	4	4	4	4	52	3	1	4	4	2	2	5	4	4	5	5	5	5
13	1	25	2	1	3	1	1	2	4	0	2					25	36	33	21	35	36	2	5	2	1	1	1	1	1	1	5	1	5	6	3	33	2	2	4	4	4	1	4	5	2	3	5	5	2
14	1	22	2	1	3	2			1	1	2					19	34	30	28	26	34	2	6	5	5	5	6	4	3	2	4	1	2	4	6	53	4	5	5	5	4	4	5	3	3	5	4	5	5
15	1	22	2	1	4	2			1	1	1		2			27	36	39	27	28	39	3	3	3	3	3	3	3	4	3	5	2	4	4	4	44	3	1	4	4	4	2	4	3	2	3	4	4	3
16	1	22	2	1	3	1	3	3	1	1	2					21	35	36	22	32	36	3	1	1	1	1	1	1	1	1	6	1	6	6	4	31	2	1	3	3	1	1	1	2	3	3	4	4	4
17	1	29	2	1	2	1	3	2	1	1	2					19	31	25	27	24	31	2	4	5	5	4	4	5	4	4	4	4	4	4	4	55	2	2	2	2	3	4	3	2	3	2	2	2	3
18	1	24	1	1	3	2			4	0	2					18	34	35	19	36	36	5	3	3	2	1	1	1	4	4	4	1	2	4	3	33	1	2	2	2	2	1	2	1	2	1	2	1	1
19	1	22	2	1	3	2			4	0	2					24	36	28	21	32	36	2	5	5	3	3	5	2	5	3	3	2	3	3	5	47	2	2	2	2	2	2	2	2	3	3	2	3	3
20	1	23	2	1	3	2			4	0	2					23	30	33	30	33	33	3	5	5	2	1	2	2	2	1	4	2	4	4	4	38	2	3	4	5	4	4	4	4	4	5	4	5	5
21	1	25	1	1	3	2			1	1	1		2			17	33	32	25	32	33	2	5	3	5	5	5	3	4	5	4	3	4	4	3	53	2	3	4	4	4	2	4	3	3	4	2	4	4
22	1	25	2	1	3	2			4	0	2					21	33	33	26	36	36	5	4	4	4	4	4	4	4	4	4	4	4	4	4	52	3	3	3	3	3	3	3	3	3	3	3	3	3
23	1	23	2	1	2	1	3	2	1	1	1		2			24	36	38	22	22	38	3	4	2	2	2	4	1	1	2	5	5	3	7	2	40	3	2	2	2	2	2	2	4	5	4	5	5	2
24	1	22	2	1	3	2			1	1	2					18	33	34	28	22	34	3	5	5	5	5	6	3	5	4	5	3	3	4	5	58	4	3	4	4	4	2	4	4	2	4	4	3	3
25	1	23	2	1	2	1	3	2	4	0	2					25	33	37	24	27	37	3	2	2	2	2	2	2	2	2	5	2	5	5	2	35	3	3	2	2	1	2	2	3	3	1	2	1	1
26	1	22	2	1	3	2			4	0	2					30	33	33	19	34	34	5	5	4	4	3	5	3	4	4	4	2	3	3	5	49	2	2	3	3	2	4	3	2	4	3	2	3	3
27	1	22	2	2	#NULL!	1	1	2	4	0	2					26	37	37	15	33	37	2	4	3	4	2	4	2	2	2	3	2	4	4	4	40	3	2	5	2	2	2	4	3	3	3	3	3	3
28	1	22	2	1	3	2			4	0	2					27	35	35	26	34	35	2	3	3	3	3	3	3	3	3	5	1	4	4	3	41	4	3	4	4	4	3	4	3	3	4	4	4	4
29	1	22	2	1	3	1	3	3	4	0	2					24	34	34	23	38	38	5	3	2	2	1	2	2	2	2	6	1	4	4	2	33	1	1	4	4	4	2	2	2	1	2	3	2	1
30	1	27	2	1	4	2			1	1	1	1	2		4	23	30	35	30	29	35	3	6	4	2	1	4	1	2	3	4	5	2	4	3	41	2	2	4	4	3	3	4	3	2	5	3	4	3
31	1	27	2	1	4	2			1	1	1				4	21	33	33	29	26	33	2	4	4	4	4	4	4	4	3	4	5	3	4	4	51	4	4	4	4	4	3	4	4	3	4	3	3	3
32	1	38	2	1	4	1	1	4	1	1	1		2		4	25	35	36	17	32	36	3	4	2	2	3	2	2	2	2	4	3	4	4	2	36	1	2	2	2	2	2	2	2	4	4	2	2	2
33	1	35	2	1	2	2			1	1	2					18	29	26	29	24	29	2	6	6	4	4	6	2	4	3	3	6	2	3	5	54	4	4	5	5	4	3	4	3	4	4	3	5	5
34	1	26	2	1	4	1	3	4	1	1	1				4	19	34	32	27	30	34	2	4	4	3	4	5	3	5	3	4	4	4	4	3	50	3	4	4	4	3	3	2	2	2	3	4	3	2
35	1	23	2	1	4	1	1	2	1	1	1		2		4	26	35	28	23	27	35	2	2	2	2	2	2	2	2	2	2	5	4	5	3	35	3	3	4	4	3	3	3	3	3	3	3	4	3
36	1	29	2	1	4	2			1	1	1		2		4	21	33	34	17	39	39	5	5	3	3	2	3	3	3	2	5	3	4	5	3	44	2	2	4	4	4	3	4	4	3	2	3	4	4
37	1	29	1	1	3	1	3	2	1	1	1				4	24	33	33	19	22	33	2	5	5	2	2	6	5	5	2	4	2	2	4	3	47	4	4	4	4	4	2	4	4	3	4	4	5	4
38	1	30	2	1	4	2			1	1	1				4	15	28	28	25	25	28	2	7	7	5	5	3	2	2	2	1	6	1	2	5	48	4	2	4	4	3	3	4	3	3	5	1	4	3
39	1	30	2	1	4	2			1	1	1	1		3	4	20	25	33	26	41	41	5	5	5	5	5	5	5	5	5	5	6	4	6	4	65	4	4	4	4	4	4	4	4	4	4	4	4	4
40	1	27	2	1	4	1	3	4	1	1	2					20	28	26	24	30	30	5	6	5	5	5	5	6	6	4	4	3	3	4	4	60	3	4	5	5	4	3	5	4	5	3	4	5	4
41	1	24	2	1	4	1	3	4	1	1	1				4	19	30	29	25	32	32	5	5	5	5	4	4	5	5	1	4	4	1	1	4	48	3	5	4	4	4	3	4	3	3	4	3	5	5
42	1	40	2	1	4	1	1	4	1	1	1				4	14	33	30	22	27	33	2	5	5	5	5	5	3	5	5	4	5	3	3	4	57	3	2	4	4	3	4	4	4	4	4	4	4	2
43	1	27	2	1	4	2			1	1	1		2	3	4	23	35	25	24	31	35	2	4	4	3	5	3	2	1	1	4	4	3	4	3	41	3	2	4	4	3	3	4	2	2	4	2	4	4
44	1	43	2	1	3	1	2	3	1	1	1	1	2	3	4	20	34	34	23	24	34	2	4	4	4	4	4	3	4	4	4	5	4	5	5	54	2	4	3	3	3	3	4	4	3	4	3	3	3
45	1	27	2	1	4	1	3	4	1	1	1				4	25	37	37	20	34	37	2	3	4	4	3	5	3	4	4	5	4	5	5	4	53	2	3	4	4	4	2	4	3	3	4	3	4	4
46	1	31	2	1	3	2			1	1	1	1	2		4	19	29	24	25	30	30	5	7	7	7	7	7	4	5	6	6	6	2	2	4	70	3	3	3	3	3	3	3	3	3	3	3	3	3
47	1	44	2	1	4	1	2	3	1	1	1	1	2		4	23	32	34	28	30	34	3	2	2	2	1	1	1	2	2	5	3	3	3	2	29	3	4	5	5	5	1	5	3	5	5	5	2	3
48	1	44	2	1	2	2			1	1	2					17	38	36	17	25	38	2	7	5	5	5	6	1	2	5	2	2	2	2	7	51	5	5	5	5	5	5	5	5	5	5	5	5	5
49	1	50	2	1	2	1	3	2	1	1	1		2		4	21	42	39	17	39	42	2	5	4	1	2	6	1	2	2	6	1	4	6	2	42	3	3	3	2	3	3	3	3	3	3	3	3	3
50	1	30	2	1	4	2			1	1	1		2		4	20	29	28	23	30	30	5	6	6	6	6	6	5	5	6	2	6	3	3	5	65	4	3	5	5	4	4	4	3	5	4	3	5	3
51	1	51	2	1	1	1	3	2	1	1	1			3	4	20	38	39	20	37	39	3	5	5	5	5	6	3	2	3	4	4	2	2	4	50	3	3	2	2	4	3	5	3	4	4	3	5	3
52	1	36	2	1	4	1	3	1	1	1	1	1				17	29	33	26	31	33	3	4	4	3	3	4	4	4	4	4	5	4	4	4	51	3	3	2	2	3	3	3	3	3	3	3	1	1
53	1	27	2	1	4	2			4	0	2					22	32	26	26	31	32	2	6	5	5	4	6	1	5	4	2	5	3	3	4	53	1	1	2	2	3	3	2	3	4	4	3	5	4
54	1	26	2	1	4	2			1	1	1	1			4	16	32	31	32	23	32	2	6	6	2	2	6	2	3	3	3	3	3	4	5	48	3	2	5	5	5	2	2	3	2	4	2	5	5
55	1	24	2	1	4	2			1	1	2					25	36	32	20	27	36	2	4	4	4	3	3	3	4	2	4	4	4	4	3	46	3	2	4	4	3	3	4	3	4	4	3	3	3
56	1	33	2	1	4	2			1	1	1	1	2	3	4	14	32	26	28	32	32	2	4	4	4	3	3	3	2	2	4	3	4	4	4	44	3	2	3	3	3	3	4	3	3	4	3	3	3
57	1	25	2	1	4	2			1	1	1				4	23	29	28	20	29	29	2	3	2	2	2	2	1	2	2	6	2	3	4	3	34	2	3	2	2	2	3	2	3	2	2	3	2	3
58	1	40	2	2	#NULL!	1	3	3	1	1	1				4	19	36	35	21	30	36	2	4	3	2	2	3	2	2	2	4	3	5	4	4	40	2	3	5	5	3	2	3	3	3	4	3	4	2
59	1	31	2	1	4	2			1	1	1				4	21	32	26	24	33	33	5	6	6	6	6	6	6	6	6	6	4	4	4	4	70	4	5	5	4	4	4	4	4	4	5	2	5	5
60	1	24	2	1	4	2			1	1	1	1	2		4	22	37	34	23	31	37	2	5	4	4	4	6	4	3	3	4	3	3	5	4	52	2	1	4	3	3	2	3	1	2	3	4	2	1
61	1	27	2	1	4	2			1	1	1		2			17	35	30	22	27	35	2	5	4	4	3	5	3	4	3	4	3	4	4	4	50	3	4	4	4	4	3	4	4	4	4	4	4	4
62	1	27	2	1	4	2			1	1	1		2		4	19	33	26	23	28	33	2	5	5	5	5	5	4	6	4	4	5	3	4	5	60	3	3	4	4	4	5	5	5	5	5	4	4	4
63	1	27	2	1	4	2			1	1	2					21	35	35	20	29	35	2	5	5	5	5	5	5	5	5	3	5	3	3	3	57	4	4	4	4	4	4	4	4	4	4	4	4	4
64	1	25	2	1	4	1	3	4	4	0	2					19	39	33	22	29	39	2	3	3	3	3	2	2	3	3	5	5	4	4	3	43	3	1	4	4	3	1	4	3	3	3	3	3	2
65	1	38	2	1	3	1	3	3	1	1	1	1	2	3	4	24	36	35	18	35	36	2	4	4	4	4	4	3	4	4	4	4	4	4	4	51	3	3	4	4	3	3	3	4	3	4	3	4	4
66	1	26	1	1	4	1	2	4	1	1	1	1	2	3	4	21	27	27	24	30	30	5	4	4	4	4	4	4	4	4	4	4	4	4	4	52	3	3	3	3	3	3	3	3	3	3	3	3	3
67	1	23	2	1	4	1	3	4	1	1	1				4	23	31	27	21	28	31	2	4	3	3	2	3	3	3	2	5	5	5	5	5	48	1	1	2	2	2	3	2	2	3	3	2	3	4
68	1	30	2	1	2	1	3	4	1	1	2					20	29	28	25	27	29	2	6	6	6	6	6	5	6	5	5	6	3	3	2	65	4	3	4	4	4	4	5	3	3	4	3	3	3
69	1	40	2	1	4	2			1	1	1	1	2	3	4	27	30	35	22	32	35	3	5	5	4	4	4	3	3	3	4	4	2	4	4	49	3	3	3	3	3	3	3	3	3	3	3	3	3
70	1	27	2	1	4	1	3	4	3	1	1	1	2	3		14	31	31	20	16	31	2	2	2	3	2	2	2	4	4	5	3	3	5	3	40	2	2	2	2	3	2	2	3	1	4	3	2	3
71	1	31	2	1	4	2			1	1	1	1	2		4	20	32	31	22	30	32	2	5	5	5	5	5	5	5	5	5	5	5	5	5	65	3	3	3	3	3	3	3	3	3	3	3	3	3
72	1	29	2	2	#NULL!	2			1	1	1		2			26	29	25	24	31	31	5	4	4	3	3	3	2	5	3	5	3	3	4	3	45	2	2	5	4	4	2	4	1	4	4	3	4	4
73	1	26	2	1	4	2			4	0	2					19	32	31	21	23	32	2	4	4	4	3	5	3	4	4	4	4	3	4	3	49	3	3	4	4	4	3	3	2	3	4	3	3	3
74	1	30	2	1	4	2			1	1	1		2		4	23	25	29	25	28	29	3	4	3	3	3	4	3	4	4	4	4	3	3	3	45	3	4	4	4	3	3	4	4	3	4	4	4	4
75	1	38	2	1	4	2			1	1	1		2		4	21	27	28	24	29	29	5	5	5	4	4	4	4	4	4	4	4	4	4	4	54	3	3	2	2	3	3	3	3	3	2	3	3	3
76	1	24	2	1	3	2			4	0	2					22	32	27	29	25	32	2	4	4	5	2	2	2	2	2	4	2	4	4	2	39	2	4	4	4	4	2	2	1	3	4	1	4	4
77	1	25	2	1	4	2			4	0	2				4	17	33	28	25	26	33	2	7	6	6	4	5	3	6	7	3	5	2	2	3	59	4	3	4	4	4	3	4	3	3	4	3	4	3
78	1	24	2	1	4	2			4	0	2					21	30	23	31	30	31	4	4	4	3	3	5	3	2	1	4	2	3	3	3	40	3	3	4	4	4	4	4	3	3	4	3	4	3
79	1	40	2	1	4	1	3	4	1	1	1					25	33	32	27	36	36	5	5	5	4	3	5	3	5	5	4	3	4	4	3	53	4	3	4	4	4	2	3	3	2	4	3	4	4
80	1	29	1	1	4	2			1	1	1		2			31	36	30	14	17	36	2	5	5	2	2	5	4	6	2	4	2	3	3	5	48	1	2	2	2	3	2	2	1	1	3	2	2	2
81	1	25	2	1	4	1	3	1	1	1	2					25	28	31	20	18	31	3	2	1	1	1	1	1	3	2	6	1	4	4	3	30	2	1	1	1	3	2	3	3	4	2	1	4	5
82	1	29	2	1	4	1	3	3	1	1	1	1			4	24	28	38	23	25	38	3	5	3	2	2	1	1	6	6	3	7	2	7	1	46	2	4	5	5	5	1	5	5	3	5	5	5	5
83	1	27	2	1	4	2			1	1	1		2		4	20	31	30	21	32	32	5	4	4	4	4	4	4	4	4	6	4	6	6	6	60	3	3	3	3	3	3	3	3	3	3	4	3	3
84	1	27	2	1	4	1	3	1	1	1	1					20	27	27	25	28	28	5	5	5	5	5	5	5	3	3	4	3	4	4	3	54	4	4	4	4	4	4	4	4	4	3	3	4	4
85	1	24	2	1	4	2			4	0	2					13	39	21	21	26	39	2	6	6	5	4	5	5	5	3	3	3	2	3	5	55	4	4	4	4	3	3	4	2	3	4	3	4	4
86	1	26	2	1	1	1	3	1	1	1	1		2		4	26	32	27	28	29	32	2	4	4	3	3	5	4	4	4	3	4	3	2	4	47	3	3	2	2	2	3	2	3	3	2	2	2	3
87	1	31	2	1	4	2			1	1	1		2		4	17	27	29	29	38	38	5	6	6	5	4	5	5	4	6	4	6	4	5	5	65	4	3	4	4	4	3	5	3	2	5	2	5	4
88	1	23	2	1	3	2			4	0	2					19	36	33	23	23	36	2	4	4	4	5	5	3	5	5	4	5	4	4	4	56	3	3	4	4	3	3	4	3	3	4	3	3	4
89	1	30	2	2	#NULL!	2			1	1	1		2			24	28	27	30	23	30	4	7	7	7	7	7	5	7	7	3	7	2	5	7	78	5	2	5	5	5	4	5	5	2	5	5	5	5
90	1	36	2	1	4	1	3	4	1	1	1				4	28	36	32	22	38	38	5	5	5	5	5	5	1	3	4	4	7	4	4	2	54	3	4	4	4	4	2	4	3	4	4	4	4	3
91	1	25	1	1	4	1	1	3	1	1	1					22	34	26	22	28	34	2	7	6	6	3	7	6	6	3	2	3	3	3	6	61	2	2	4	4	5	3	4	2	2	4	2	2	4
92	1	32	2	1	3	2			4	0	2					21	35	32	24	19	35	2	5	3	2	1	5	3	5	2	5	5	3	2	4	45	2	2	4	5	2	5	2	3	4	4	3	2	2
93	1	42	1	1	3	1	3	3	4	0	2					19	33	37	22	27	37	3	5	5	5	4	5	4	5	5	2	5	4	4	4	57	4	3	2	2	2	3	2	3	3	2	3	2	2
94	1	40	2	2	#NULL!	2			1	1	1				4	27	43	34	24	28	43	2	7	7	7	7	7	7	7	7	1	7	4	4	7	79	5	5	5	5	5	5	5	5	5	5	5	5	5
95	1	38	2	1	4	2			1	1	1		2		4	23	34	34	22	26	34	2	5	5	4	4	5	3	4	3	4	5	3	3	4	52	3	2	4	4	4	4	4	3	3	4	3	4	4
96	1	29	2	1	4	1	3	2	1	1	1		2	3	4	21	28	29	23	32	32	5	4	4	4	4	3	3	3	3	3	5	4	4	5	49	3	3	2	2	2	2	2	2	2	2	2	2	2
97	1	46	2	1	4	2			1	1	2					23	35	31	24	32	35	2	4	4	3	4	3	2	4	3	4	4	4	4	3	46	3	3	2	2	2	3	2	3	2	2	2	2	2
98	1	34	2	2	#NULL!	2			4	0	2					19	35	32	19	25	35	2	4	4	3	4	3	3	3	3	5	6	4	4	3	49	2	2	2	2	2	2	2	2	4	4	2	5	5
99	1	36	2	1	4	2			1	1	1		2		4	13	30	28	25	21	30	2	6	5	5	5	6	3	6	6	4	6	5	4	4	65	4	4	4	4	4	4	4	4	3	4	3	4	3
100	1	42	2	1	3	2			4	0	2					15	34	29	26	24	34	2	4	5	5	4	4	3	5	5	4	3	4	4	3	53	4	4	5	5	4	4	5	4	4	4	3	4	4
101	1	32	2	1	4	1	3	2	1	1	1		2	3	4	17	34	30	21	31	34	2	1	1	1	1	1	1	1	1	7	1	7	7	1	31	2	2	4	4	4	5	4	5	4	3	4	5	1
102	1	27	2	1	4	2			1	1	2					23	35	25	18	36	36	5	6	5	5	3	5	1	6	5	4	2	2	2	2	48	3	4	5	5	5	4	5	2	2	4	3	4	3
103	1	59	2	1	3	1	1	4	1	1	1		2		4	17	30	35	26	31	35	3	7	7	7	4	4	4	4	1	4	1	4	4	4	55	3	4	4	4	3	3	3	4	3	4	3	5	3
104	1	40	2	1	4	2			1	1	1				4	23	30	33	27	25	33	3	5	5	5	5	5	4	4	5	4	7	3	3	4	59	2	4	4	3	3	3	5	4	5	5	3	5	5
105	1	24	2	1	4	2			1	1	1		2			24	38	35	24	31	38	2	5	3	1	1	1	1	1	1	6	1	6	6	1	34	3	3	2	2	2	1	4	4	3	5	5	2	2
106	1	30	2	1	4	2			1	1	2					21	34	33	20	30	34	2	4	4	4	5	4	4	5	5	3	5	3	3	4	53	3	3	3	4	3	4	4	4	3	4	4	3	3
107	1	50	2	1	4	1	3	4	1	1	2					23	32	40	27	33	40	3	6	6	6	5	5	4	4	6	4	5	4	5	4	64	3	1	3	4	3	3	5	4	4	4	4	5	3
108	1	39	2	1	4	2			1	1	1	1	2		4	16	33	37	20	16	37	3	7	4	4	4	4	4	3	7	4	7	3	5	5	61	4	2	5	5	3	2	5	4	1	5	4	4	3
109	1	27	2	1	4	2			1	1	1				4	19	32	31	19	22	32	2	4	5	3	3	5	4	5	4	4	5	3	3	4	52	2	2	4	4	4	3	4	4	3	3	2	3	4
110	1	23	2	1	4	1	3	1	4	0	2					16	40	29	26	30	40	2	5	5	3	3	5	5	3	3	4	3	4	4	4	51	2	3	4	4	4	2	4	3	4	4	2	4	4
111	1	30	2	1	4	2			1	1	1			3	4	21	27	26	25	30	30	5	4	4	4	4	4	4	4	3	4	5	4	4	4	52	4	2	3	3	3	3	3	3	3	3	3	3	3
112	1	37	2	1	4	1	3	1	1	1	1		2		4	18	37	31	20	25	37	2	6	6	6	6	6	4	6	7	4	7	2	6	3	69	4	4	4	4	3	2	3	3	3	4	3	4	4
113	1	25	2	2	#NULL!	2			4	0	2					20	28	26	25	30	30	5	4	4	4	4	4	4	4	4	4	4	4	4	4	52	3	3	3	3	3	3	3	3	3	3	3	3	3
114	1	26	1	1	4	2			1	1	1		2	3	4	27	38	34	20	39	39	5	5	3	3	2	4	3	4	3	5	4	3	5	4	48	1	2	2	2	1	3	2	4	1	3	2	4	4
115	1	24	2	2	#NULL!	1	2	4	1	1	1					20	34	31	25	28	34	2	5	5	5	5	5	4	6	5	4	4	4	4	4	60	4	3	4	4	4	4	4	4	3	4	4	4	4
116	1	27	2	1	3	1	3	3	1	1	1	1	2		4	20	32	35	19	39	39	5	3	1	1	2	2	1	2	3	6	4	6	6	2	39	3	3	4	4	3	3	3	3	3	4	4	4	5
117	1	26	2	1	4	1	3	4	1	1	2					22	34	33	21	31	34	2	4	1	2	2	2	2	2	2	2	2	2	2	2	27	2	3	2	3	3	3	3	3	3	2	3	3	3
118	1	25	2	1	4	2			1	1	1		2		4	18	32	28	30	35	35	5	4	2	2	6	2	4	4	3	5	2	3	3	3	43	1	2	2	2	2	1	2	2	1	2	3	2	2
119	1	24	2	1	4	1	3	4	4	0	2					28	29	35	23	15	35	3	5	2	2	2	2	2	6	2	3	1	1	2	7	37	3	1	2	2	2	2	2	2	2	1	2	2	2
120	1	25	2	1	4	2			1	1	2					21	30	35	20	26	35	3	5	5	3	4	5	2	5	3	4	3	3	3	4	49	2	2	3	3	2	3	3	3	3	2	3	3	3
121	1	59	2	1	3	1	1	4	1	1	1		2		4	17	30	35	26	31	35	3	7	7	7	4	4	4	4	1	4	1	4	4	4	55	3	4	4	4	3	3	3	4	3	4	3	5	3
122	1	46	2	1	4	2			1	1	2					23	35	31	24	32	35	2	4	4	3	4	3	2	4	3	4	4	4	4	3	46	3	3	2	2	2	3	2	3	2	2	2	2	2
123	1	27	2	1	4	1	3	4	1	1	1		2		4	26	24	32	28	29	32	3	5	5	3	3	3	3	5	5	4	5	5	5	4	55	4	4	4	4	4	4	4	4	4	4	4	4	4
124	1	30	2	1	4	2			1	1	1					15	30	29	25	29	30	2	6	6	6	3	6	4	6	6	5	5	2	4	4	63	4	5	5	5	4	3	4	4	4	5	3	4	5
125	1	57	2	1	1	1	3	1	1	1	1		2		4	21	28	30	23	33	33	5	4	4	4	4	4	4	4	4	4	4	4	4	4	52	3	3	3	3	3	3	3	3	3	4	3	3	3
126	1	25	2	1	4	2			1	1	1			3	4	18	35	23	23	21	35	2	5	5	2	2	5	5	5	5	4	5	3	4	4	54	2	1	5	5	4	3	4	3	5	5	5	4	5
127	1	28	2	1	4	2			1	1	1				4	17	26	27	30	26	30	4	4	5	5	5	5	4	4	4	5	5	3	4	4	57	4	3	4	4	4	4	4	4	4	4	4	4	4
128	1	23	2	1	3	1	3	3	1	1	1	1	2	3	4	26	35	29	19	27	35	2	4	4	5	3	3	3	4	3	5	3	3	4	2	46	2	4	3	4	4	3	4	3	2	4	3	4	4
129	1	25	2	1	2	1	3	1	1	1	2					22	28	28	23	33	33	5	5	5	5	5	4	5	5	4	3	3	3	3	4	54	2	2	2	2	2	3	3	3	3	3	3	2	2
130	1	23	2	1	3	1	3	1	1	1	2					27	31	22	27	32	32	5	4	4	4	4	4	4	4	4	4	4	4	4	4	52	3	3	3	3	3	3	3	3	3	3	3	3	3
131	1	25	2	1	4	2			1	1	1		2	3	4	16	30	29	29	24	30	2	2	2	2	2	2	2	2	2	5	3	4	4	4	36	1	1	2	2	2	2	2	2	2	3	2	2	2
132	1	25	2	1	4	1	3	4	1	1	1		2	3	4	22	31	28	26	29	31	2	4	4	3	3	4	2	2	3	4	3	3	4	3	42	3	3	2	2	2	3	2	2	2	3	2	3	3
[truncated: 65 more columns]
